# Supplementary material for: Molecular Epidemiology and Transmission Dynamics of the HIV-1 Epidemic in Ethiopia: Epidemic Decline Coincided With Behavioral Interventions Before ART Scale-Up
Source: Front Microbiol. 2022 Feb 25;13:821006. doi: 10.3389/fmicb.2022.821006 (PMC8914292; doi:10.3389/fmicb.2022.821006)
Supplement: Supplementary Table S1 — The GenBank accession numbers and the year of sampling of sequences used for this study. [file Table_1.XLSX]

## Sheet: Sheet1
Taxa	Country	Collection Year
AB254148	ZM	2002
AB285752	ET	2003
AB285753	ET	2003
AB285754	ET	2003
AB285755	ET	2003
AB285756	ET	2003
AB285757	ET	2003
AB285758	ET	2003
AB285759	ET	2003
AB285760	ET	2003
AB285761	ET	2003
AB285762	ET	2003
AB285763	ET	2003
AB285764	ET	2003
AB285765	ET	2003
AB285766	ET	2003
AB285767	ET	2003
AB285768	ET	2003
AB285769	ET	2003
AB285770	ET	2003
AB285771	ET	2003
AB285772	ET	2003
AB285773	ET	2003
AB285774	ET	2003
AB285775	ET	2003
AB285776	ET	2003
AB285777	ET	2003
AB285778	ET	2003
AB285779	ET	2003
AB285780	ET	2003
AB285781	ET	2003
AB285782	ET	2003
AB285783	ET	2003
AB285784	ET	2003
AB285786	ET	2003
AB285787	ET	2004
AB285788	ET	2003
AB285789	ET	2003
AB285790	ET	2003
AB285791	ET	2003
AB285792	ET	2003
AB285793	ET	2003
AB285794	ET	2003
AB285795	ET	2003
AB285796	ET	2003
AB285797	ET	2003
AB285798	ET	2003
AB285799	ET	2003
AB285800	ET	2003
AB285801	ET	2003
AB285802	ET	2003
AB285803	ET	2003
AB285804	ET	2003
AB285805	ET	2003
AB285806	ET	2003
AB285807	ET	2003
AB285808	ET	2003
AB285809	ET	2003
AB285810	ET	2003
AB285811	ET	2003
AB285812	ET	2003
AB285813	ET	2003
AB285814	ET	2003
AB285815	ET	2003
AB285816	ET	2003
AB285817	ET	2003
AB285818	ET	2003
AB285819	ET	2003
AB285820	ET	2003
AB285821	ET	2003
AB285822	ET	2003
AB285823	ET	2003
AB285824	ET	2003
AB285825	ET	2003
AB285826	ET	2003
AB285827	ET	2003
AB285828	ET	2003
AB285829	ET	2003
AB285831	ET	2003
AB285832	ET	2003
AB285833	ET	2003
AB285834	ET	2003
AB285835	ET	2003
AB285836	ET	2003
AB285837	ET	2003
AB285838	ET	2003
AB285839	ET	2003
AB285840	ET	2003
AB285841	ET	2003
AB285842	ET	2003
AB285843	ET	2003
AB485643	DJ	2009
AB865242	JP	2009
AF067155	IN	1995
AF290030	BW	1996
AF388102	UG	1997
AF388154	UG	1997
AF410207	UG	2002
AF443095	BW	2000
AF443100	BW	2000
AF443105	BW	2000
AF447841	ET	1986
AH012548	ET	2003
AH012550	ET	2003
AJ419451	DK	2000
AJ419463	DK	2000
AJ419466	DK	2000
AJ419487	DK	2000
AM260220	BI	2002
AM260222	BI	2002
AM260241	BI	2002
AM260247	BI	2002
AM260256	BI	2002
AM260257	BI	2002
AM260261	BI	2002
AM260262	BI	2002
AM260267	BI	2002
AM260274	BI	2002
AM260278	BI	2002
AM260280	BI	2002
AM260286	BI	2002
AM260296	BI	2002
AM260317	BI	2002
AM260321	BI	2002
AM285286	DK	2001
AY090845	ZW	2001
AY102486	SD	1998
AY102489	SD	1999
AY102497	SD	1999
AY102498	SD	1999
AY102502	SD	1999
AY102510	SD	1999
AY136999	ZA	2001
AY165205	SE	1999
AY165208	SE	1999
AY165211	SE	1999
AY165216	SE	1999
AY165219	SE	1999
AY165225	SE	2000
AY228556	ZA	1999
AY242577	ET	1996
AY242579	ET	1988
AY242582	ET	1988
AY242586	ET	1996
AY242589	ET	1988
AY242591	ET	1988
AY242592	ET	1988
AY242594	ET	1988
AY242597	ET	1996
AY242598	ET	1996
AY242604	ET	1996
AY253313	TZ	2001
AY255823	IL	1999
AY255824	IL	1999
AY255827	IL	1999
AY359514	IT	2000
AY371692	ER	2000
AY371693	ET	2000
AY435369	UG	1997
AY463231	ZA	2000
AY463233	ZA	2000
AY585268	ZA	2000
AY589926	ZA	2003
AY611650	AL	2005
AY694255	CZ	2000
AY703909	ZA	2004
AY713416	SN	1990
AY713417	ET	2002
AY727525	BR	2004
AY734558	TZ	2002
AY734560	TZ	2002
AY739911	IN	2000
AY749188	BE
AY749192	BE	2005
AY749195	BE
AY756832	MW	2000
AY772695	ZA	2003
AY789994	YE	2000
AY789999	YE	2001
AY790001	YE	2001
AY795906	YE	2002
AY829301	BW	2001
AY855444	IT
AY855622	IT	2004
AY901976	ZA	2004
AY958319	MW
AY958335	MW
AY958338	MW
AY967806	CN	1998
DQ011177	ZA	2004
DQ055217	UA	2001
DQ079829	UG	2002
DQ112999	CU	2003
DQ113111	CU	2003
DQ113161	CU	2003
DQ113165	CU	2003
DQ113190	CU	2003
DQ164117	ZA	2004
DQ351216	ZA	2003
DQ396364	ZA	2003
DQ396366	ZA	2004
DQ396387	ZA	2004
DQ974898	CZ
DQ974980	CZ
DQ975137	CZ
EF026194	BW
EF026200	BW
EF026232	BW
EF186956	IN	2004
EF368805	CA	2007
EF368925	CA	2007
EF369163	CA
EF381772	ZA	2006
EF381840	ZA	2006
EF381931	ZA	2006
EF381991	ZA	2006
EF382039	ZA	2006
EF382203	ZA	2006
EF563167	BE	2007
EF602175	ZA	2002
EU152409	ZA	2006
EU158867	IN	2005
EU248393	BE	2003
EU248561	BE	2003
EU251721	TZ	2005
EU251762	TZ	2005
EU607208	US	2002
EU611405	US	2003
EU613196	US	2003
EU614415	US	2003
EU672537	CZ
EU683757	IN	2007
EU693681	US	1998
EU693892	US	1997
FJ199537	ZA	2002
FJ199573	ZA
FJ199709	ZA	2003
FJ199767	ZA	2004
FJ199772	ZA	2004
FN599718	SN	1999
FN599720	SN	1998
GQ398881	NO	2003
GQ398909	DK	2004
GQ398966	IT	2004
GQ399345	NO	2003
GQ399394	NO	2005
GQ399464	NL	2003
GQ399556	DK	2004
GQ399666	IT	2005
GQ399981	NO	2003
GQ400158	SE	2004
GQ400161	SE	2004
GQ400400	NO	2003
GQ400501	DK	2003
GQ400508	NL	2003
GQ400599	SE	2005
GQ400646	SE	2004
GQ400909	SE	2003
GQ400950	SE	2003
GQ400980	SE	2004
GQ427122	ZM	1998
GQ427128	ZM	2001
GQ433812	ZM	2005
GQ433825	ZM	2005
GQ433835	ZM	2005
GQ433857	ZM	2005
GQ462152	GB
GQ462158	GB
GQ462342	GB
GQ462419	GB
GQ462476	GB
GQ462489	GB
GQ462523	GB
GQ462531	GB
GQ999990	ZA	2005
GU059310	UG	2004
GU326127	ES	2008
GU969538	IT	2008
GU969571	IT	2008
HE588161	SN	2011
HE588162	SN
HE588164	SN	2011
HG780636	BI	2007
HG780662	BI	2007
HG780664	BI	2007
HG780672	BI	2007
HG780675	BI	2007
HG780689	BI	2007
HG780693	BI	2007
HG780701	BI	2007
HG780709	BI	2007
HG780711	BI	2007
HG780716	BI	2007
HG780754	BI	2007
HG780757	BI	2007
HG780774	BI	2007
HG780777	BI	2007
HG780784	BI	2007
HG780794	BI	2007
HG780807	BI	2007
HG780811	BI	2007
HG780816	BI	2007
HG780826	BI	2007
HG780838	BI	2007
HG780844	BI	2007
HG780847	BI	2007
HG780852	BI	2007
HM037812	UG	2004
HM119660	ZM	2008
HM119750	ZM	2008
HM119754	ZM	2008
HM119763	ZM	2008
HM119826	ZM	2008
HM119954	ZM	2008
HM119994	ZM	2008
HM120014	ZM	2008
HM120066	ZM	2008
HM120085	ZM	2008
HM191526	RO	2008
HM744722	MW	2009
HQ700060	PT
HQ700077	PT
JF769782	CH	2003
JF769789	CH	2004
JN023035	NP	2010
JN176301	ZA	2007
JN229076	CZ
JN314897	IN	2008
JN639189	IN	2009
JQ029100	ZA	2005
JQ070626	ZA	2002
JQ071491	TZ	2004
JQ585316	CU	2009
JQ625656	KE	2009
JQ698685	SE	2003
JQ698687	SE	2008
JQ698722	SE	2006
JQ698726	SE	2003
JQ698747	SE	2010
JQ698778	SE	2009
JQ698791	SE	2007
JQ698796	SE	2007
JX299585	SE	2007
JX299590	SE	2006
JX299743	DE	2006
JX300376	SE	2007
JX300661	SE	2006
JX300789	DK	2006
JX300863	NO	2006
JX300897	DK	2006
JX459980	US	2006
JX459983	US	2006
JX460000	US	2007
JX460017	US	2007
JX460018	US	2007
JX460026	US	2007
JX460057	US	2008
JX460083	US	2008
JX460104	US	2008
JX460115	US	2008
JX460141	US	2008
JX460180	US	2008
JX460226	US	2009
JX460282	US	2009
JX460323	US	2009
JX460408	US	2010
JX460409	US	2010
JX460471	US	2010
JX460568	US	2010
JX460591	US	2011
JX460662	US	2011
JX460669	US	2011
JX460675	US	2011
JX460679	US	2011
JX460736	US	2011
JX460743	US	2011
JX507876	MZ	2009
KC018848	ZM	2007
KC018872	ZM	2010
KC156357	MW	2008
KC238260	AT	2001
KC340804	ES	2009
KC422907	ZA	2007
KC423318	ZA	2011
KC423970	ZA	2008
KC424147	ZA	2008
KC517017	KE	2006
KF026059	ET	2009
KF026060	ET	2009
KF026061	ET	2009
KF026062	ET	2009
KF026063	ET	2009
KF026064	ET	2009
KF026065	ET	2009
KF026066	ET	2009
KF026067	ET	2009
KF026068	ET	2009
KF026069	ET	2009
KF026070	ET	2009
KF026071	ET	2009
KF026072	ET	2009
KF026073	ET	2009
KF026074	ET	2009
KF026075	ET	2009
KF026076	ET	2009
KF026077	ET	2009
KF026078	ET	2009
KF026079	ET	2009
KF026080	ET	2009
KF026081	ET	2009
KF026082	ET	2009
KF026083	ET	2009
KF026084	ET	2009
KF026085	ET	2009
KF026087	ET	2009
KF026088	ET	2009
KF026089	ET	2009
KF026090	ET	2009
KF026092	ET	2009
KF026093	ET	2009
KF026094	ET	2009
KF026095	ET	2009
KF026096	ET	2009
KF026097	ET	2009
KF026098	ET	2009
KF026099	ET	2009
KF026100	ET	2009
KF026101	ET	2009
KF026102	ET	2009
KF026103	ET	2009
KF026104	ET	2009
KF026105	ET	2009
KF026106	ET	2009
KF026107	ET	2009
KF026109	ET	2009
KF026110	ET	2009
KF026111	ET	2009
KF026112	ET	2009
KF026113	ET	2009
KF026114	ET	2009
KF026115	ET	2009
KF026116	ET	2009
KF026117	ET	2009
KF026118	ET	2009
KF026119	ET	2009
KF026120	ET	2009
KF026121	ET	2009
KF026122	ET	2009
KF026123	ET	2009
KF026126	ET	2009
KF026127	ET	2009
KF026128	ET	2009
KF026129	ET	2009
KF026130	ET	2009
KF026131	ET	2009
KF026132	ET	2009
KF026133	ET	2009
KF026134	ET	2009
KF026135	ET	2009
KF026137	ET	2009
KF026138	ET	2009
KF026139	ET	2009
KF026140	ET	2009
KF026141	ET	2009
KF026142	ET	2009
KF026143	ET	2009
KF026144	ET	2009
KF026145	ET	2009
KF026146	ET	2009
KF026147	ET	2009
KF026148	ET	2009
KF026149	ET	2009
KF026151	ET	2009
KF026152	ET	2009
KF026153	ET	2009
KF026154	ET	2009
KF026155	ET	2009
KF026156	ET	2009
KF026157	ET	2009
KF026158	ET	2009
KF026160	ET	2009
KF026161	ET	2009
KF026162	ET	2009
KF026163	ET	2009
KF026164	ET	2009
KF026165	ET	2009
KF026166	ET	2009
KF026167	ET	2009
KF026168	ET	2009
KF026169	ET	2009
KF026170	ET	2009
KF026171	ET	2009
KF026172	ET	2009
KF026173	ET	2009
KF026174	ET	2009
KF026175	ET	2009
KF026176	ET	2009
KF026177	ET	2009
KF026178	ET	2009
KF026179	ET	2009
KF026180	ET	2009
KF026181	ET	2009
KF026182	ET	2009
KF026183	ET	2009
KF026184	ET	2009
KF026186	ET	2009
KF026187	ET	2009
KF026188	ET	2009
KF026189	ET	2009
KF026190	ET	2009
KF026191	ET	2009
KF026192	ET	2009
KF026193	ET	2009
KF026195	ET	2009
KF026197	ET	2009
KF026198	ET	2009
KF026199	ET	2009
KF026204	ET	2009
KF241499	NG	2010
KF526220	US	2011
KF526221	US	2011
KF530994	TZ	2005
KF531304	TZ	2005
KF736543	ZA	2006
KF736547	ZA	2006
KF745350	TH	2013
KF745364	TH	2013
KF745378	TH	2013
KF745614	TH	2013
KJ185276	IN	2013
KJ561122	ET	2011
KJ561123	ET	2011
KJ561124	ET	2011
KJ561125	ET	2011
KJ561126	ET	2011
KJ561128	ET	2011
KJ561129	ET	2012
KJ561130	ET	2012
KJ561131	ET	2012
KJ561132	ET	2012
KJ561133	ET	2012
KJ561134	ET	2010
KJ561135	ET	2011
KJ561137	ET	2011
KJ561140	ET	2011
KJ561141	ET	2012
KJ561142	ET	2012
KJ561144	ET	2012
KJ561145	ET	2012
KJ561146	ET	2012
KJ561150	ET	2012
KJ722081	RU	2012
KJ723062	US	2010
KJ770424	DE	2007
KJ807649	ET	2010
KJ807650	ET	2010
KJ807651	ET	2010
KJ807652	ET	2010
KJ807653	ET	2010
KJ807654	ET	2010
KJ807655	ET	2010
KJ807656	ET	2010
KJ807657	ET	2010
KJ807658	ET	2010
KJ807659	ET	2010
KJ807660	ET	2010
KJ807661	ET	2010
KJ807662	ET	2010
KJ807663	ET	2010
KJ807664	ET	2010
KJ807665	ET	2010
KJ807666	ET	2010
KJ807667	ET	2010
KJ807668	ET	2010
KJ807670	ET	2010
KJ807671	ET	2010
KJ807672	ET	2010
KJ807673	ET	2010
KJ807674	ET	2010
KJ807675	ET	2010
KJ807676	ET	2010
KJ807677	ET	2010
KJ807678	ET	2010
KJ807679	ET	2010
KJ807681	ET	2010
KJ807682	ET	2010
KJ807683	ET	2010
KJ807684	ET	2010
KJ807685	ET	2010
KJ807687	ET	2010
KJ807689	ET	2010
KJ807690	ET	2010
KJ807691	ET	2010
KJ807692	ET	2010
KJ807693	ET	2010
KJ807694	ET	2010
KJ807695	ET	2010
KJ807696	ET	2010
KJ807697	ET	2010
KJ807698	ET	2010
KJ807699	ET	2010
KJ807700	ET	2010
KJ807701	ET	2010
KJ807702	ET	2010
KJ807703	ET	2010
KJ807704	ET	2010
KJ807705	ET	2010
KJ807706	ET	2010
KJ807707	ET	2010
KJ807708	ET	2010
KJ807709	ET	2010
KJ807710	ET	2010
KJ807711	ET	2010
KJ807712	ET	2010
KJ807713	ET	2010
KJ807714	ET	2010
KJ807715	ET	2010
KJ807716	ET	2010
KJ807717	ET	2010
KJ807718	ET	2010
KJ807719	ET	2010
KJ807720	ET	2010
KJ807721	ET	2010
KJ807722	ET	2010
KJ807724	ET	2010
KJ807725	ET	2010
KJ807727	ET	2010
KJ807728	ET	2010
KJ807729	ET	2010
KJ807730	ET	2010
KJ807731	ET	2010
KJ807732	ET	2010
KJ807733	ET	2010
KJ807734	ET	2010
KJ807737	ET	2010
KJ807739	ET	2010
KJ807741	ET	2010
KJ807748	ET	2010
KJ807750	ET	2010
KJ807753	ET	2010
KJ807755	ET	2010
KJ807757	ET	2010
KJ807760	ET	2010
KJ807761	ET	2010
KJ807763	ET	2010
KJ807764	ET	2010
KJ807766	ET	2010
KJ807768	ET	2010
KJ807769	ET	2010
KJ807770	ET	2010
KJ807771	ET	2010
KJ807772	ET	2010
KJ906772	UG	2006
KJ906991	UG	2007
KJ907007	UG	2007
KJ907025	UG	2007
KJ907054	UG	2008
KJ907110	UG	2008
KM050021	ZM	2005
KM050117	ZM	2000
KM050125	ZM	2006
KM050388	ZM	2002
KM050391	ZM	2003
KM050441	ZM	2003
KM050444	ZM	2004
KM050515	ZM	2004
KM050516	ZM	2004
KM050645	ZM	2000
KM050646	ZM	2000
KM050687	ZM	2005
KM050717	ZM	2005
KM050719	ZM	2005
KM283950	PL	2012
KP109517	ZA	2012
KP227625	IN
KP411831	SE	2007
KP411834	SE	2008
KP411835	SE	2013
KP411837	SE	2010
KR860717	BW	2014
KR860725	BW	2014
KR860728	BW	2014
KR860792	BW	2014
KR860956	BW	2008
KR861019	BW	2008
KR861056	BW	2008
KR861085	BW	2008
KR861180	BW	2008
KR861215	BW	2008
KR861233	BW	2008
KR861251	BW	2008
KT020928	ET	2010
KT020929	ET	2010
KT020931	ET	2010
KT020934	ET	2010
KT020935	ET	2010
KT183187	ZA	2008
KT367541	ET	2013
KT367544	ET	2013
KT367545	ET	2013
KT592829	ZA	2013
KT593027	ZA	2013
KT736988	ZA	2006
KT737074	ZA	2006
KT737093	ZA	2006
KT737200	ZA	2006
KT737204	ZA	2006
KT737212	ZA	2006
KT893024	ZA	2013
KU190879	CA	2008
KU190880	CA	2008
KU190897	CA	2009
KU190919	CA	2010
KU190927	CA	2010
KU190939	CA	2010
KU191026	CA	2013
KU191034	CA	2013
KU191038	CA	2013
KU319528	ET	2008
KU319531	ET	2008
KU319532	ET	2008
KU319533	ET	2008
KU319536	ET	2008
KU319537	ET	2008
KU319539	ET	2008
KU319542	ET	2008
KU319545	ET	2008
KU319546	ET	2008
KU319547	ET	2008
KU319550	ET	2008
KU319551	ET	2008
KU319672	ET	2008
KU319673	ET	2008
KU319682	ET	2008
KU319684	ET	2008
KU319685	ET	2008
KU319686	ET	2008
KU319692	ET	2008
KU319696	ET	2008
KU319698	ET	2008
KU319706	ET	2008
KU319711	ET	2008
KU319713	ET	2008
KU319716	ET	2008
KU319721	ET	2008
KU319724	ET	2008
KU319726	ET	2008
KU319731	ET	2008
KU319739	ET	2008
KU319741	ET	2008
KU319746	ET	2008
KU319751	ET	2008
KU319757	ET	2008
KU319760	ET	2008
KU319765	ET	2008
KU319767	ET	2008
KU319770	ET	2008
KU319773	ET	2008
KU319779	ET	2008
KU319785	ET	2008
KU498525	GB	2008
KU498572	GB	2008
KU498591	GB	2008
KU498644	GB	2007
KU498670	GB	2008
KU498673	GB	2008
KU498692	GB	2008
KU498708	GB	2007
KU498709	GB	2008
KU498777	GB	2008
KU498825	GB	2007
KU498868	GB	2008
KU498943	GB	2008
KU498967	GB	2007
KU499153	GB	2008
KU499173	GB	2007
KU499279	GB	2008
KU499285	GB	2007
KU821008	BR	2015
KU821013	BR	2015
KX129024	USA	2016
KX400860	ET	2008
KX400861	ET	2008
KX400863	ET	2008
KX400864	ET	2008
KX400865	ET	2008
KX400866	ET	2008
KX400867	ET	2008
KX400868	ET	2008
KX400869	ET	2008
KX400870	ET	2008
KX400871	ET	2008
KX400872	ET	2008
KX400873	ET	2008
KX400874	ET	2008
KX400875	ET	2008
KX400876	ET	2008
KX400877	ET	2008
KX400878	ET	2008
KX400879	ET	2008
KX648684	ZW	2014
KX662877	GB	2012
KX662890	GB	2012
KX662964	GB	2010
KX663010	GB	2010
KX663019	GB	2010
KX663127	GB	2010
KX663254	GB	2010
KX692164	CH	1995
KX692179	CH	1996
KX692187	CH	1996
KX692199	CH	1997
KX791468	ZA	2008
KY060306	ZA	2009
KY098910	ZA	2002
KY098950	ZA	2007
KY099402	ZA	2011
KY099536	ZA	2011
KY112367	MW	2008
KY386776	IT	2012
KY579441	US	2011
KY579507	US	2012
KY579514	US	2007
KY579524	US	2007
KY579545	US	2006
KY579556	US	2004
KY579790	US	2004
KY579796	US	2012
KY579798	US	2001
KY658704	BW	2000
KY658708	BW	1996
MF109612	GB	2014
MF138737	UG	2010
MF278415	BW	2002
MF278451	BW	2002
MF278513	BW	2002
MF373134	SE	2006
MF373139	SE	2006
MF373145	SE	2009
MF373156	SE	2011
MF373158	SE	2011
MF373159	SE	2011
MF373175	SE	2012
MF373179	SE	2012
MF373198	SE	2014
MF455696	US	2011
MF455756	US	2011
MF456255	US	2011
MF456431	US	2012
MF941456	CH	2013
MG009597	ET	2010
MG009598	ET	2010
MG009599	ET	2010
MG009600	ET	2010
MG009601	ET	2010
MG009602	ET	2010
MG009603	ET	2010
MG009604	ET	2010
MG009605	ET	2010
MG009606	ET	2010
MG009607	ET	2010
MG009608	ET	2010
MG009609	ET	2010
MG009610	ET	2010
MG009611	ET	2010
MG009612	ET	2010
MG009613	ET	2010
MG009614	ET	2010
MG009615	ET	2010
MG009616	ET	2010
MG009617	ET	2010
MG009618	ET	2010
MG009619	ET	2010
MG009620	ET	2010
MG009621	ET	2010
MG009622	ET	2010
MG009623	ET	2010
MG009624	ET	2010
MG009625	ET	2010
MG009626	ET	2010
MG009627	ET	2010
MG009628	ET	2010
MG009629	ET	2010
MG009630	ET	2010
MG009631	ET	2010
MG009632	ET	2010
MG009633	ET	2010
MG009634	ET	2010
MG009635	ET	2010
MG009636	ET	2010
MG009637	ET	2010
MG009638	ET	2010
MG009639	ET	2010
MG009640	ET	2010
MG009641	ET	2010
MG009642	ET	2010
MG009643	ET	2010
MG009644	ET	2010
MG009646	ET	2010
MG009647	ET	2010
MG009648	ET	2010
MG009649	ET	2010
MG009650	ET	2010
MG009651	ET	2010
MG009652	ET	2010
MG009653	ET	2010
MG009654	ET	2010
MG009655	ET	2010
MG009656	ET	2010
MG009657	ET	2010
MG009658	ET	2010
MG009659	ET	2010
MG009660	ET	2010
MG009661	ET	2010
MG009662	ET	2010
MG009663	ET	2010
MG009664	ET	2010
MG009665	ET	2010
MG009666	ET	2010
MG009667	ET	2010
MG009668	ET	2010
MG009669	ET	2010
MG009670	ET	2010
MG009671	ET	2010
MG009672	ET	2010
MG009673	ET	2010
MG009674	ET	2010
MG009675	ET	2010
MG009676	ET	2010
MG009677	ET	2010
MG009678	ET	2010
MG009679	ET	2010
MG009680	ET	2010
MG009681	ET	2010
MG009682	ET	2010
MG009683	ET	2010
MG009684	ET	2010
MG009685	ET	2010
MG009686	ET	2010
MG009687	ET	2010
MG009688	ET	2010
MG009689	ET	2010
MG009690	ET	2010
MG009691	ET	2010
MG009692	ET	2010
MG009693	ET	2010
MG009694	ET	2010
MG009695	ET	2010
MG009696	ET	2010
MG009697	ET	2010
MG009698	ET	2010
MG009699	ET	2010
MG009700	ET	2010
MG009701	ET	2010
MG009702	ET	2010
MG009704	ET	2010
MG009705	ET	2010
MG009706	ET	2010
MG009707	ET	2010
MG009708	ET	2010
MG009709	ET	2010
MG009710	ET	2010
MG009711	ET	2010
MG009712	ET	2010
MG009713	ET	2010
MG009714	ET	2010
MG009715	ET	2010
MG009716	ET	2010
MG009717	ET	2010
MG009718	ET	2010
MG009719	ET	2010
MG009720	ET	2010
MG009721	ET	2010
MG009722	ET	2010
MG009723	ET	2010
MG009724	ET	2010
MG009725	ET	2010
MG009726	ET	2010
MG009727	ET	2010
MG009728	ET	2010
MG009729	ET	2010
MG009730	ET	2010
MG009731	ET	2010
MG009732	ET	2010
MG009733	ET	2010
MG009734	ET	2010
MG009735	ET	2010
MG009736	ET	2010
MG009737	ET	2010
MG009738	ET	2010
MG009739	ET	2010
MG009740	ET	2010
MG009741	ET	2010
MG009742	ET	2010
MG009743	ET	2010
MG009744	ET	2010
MG009745	ET	2010
MG009746	ET	2010
MG009747	ET	2010
MG009748	ET	2010
MG009749	ET	2010
MG009750	ET	2010
MG009751	ET	2010
MG009752	ET	2010
MG009754	ET	2010
MG009755	ET	2010
MG009756	ET	2010
MG009757	ET	2010
MG009758	ET	2010
MG009759	ET	2010
MG009760	ET	2010
MG009761	ET	2010
MG009762	ET	2010
MG009763	ET	2010
MG009764	ET	2010
MG009765	ET	2010
MG009766	ET	2010
MG009767	ET	2010
MG009768	ET	2010
MG009769	ET	2010
MG009770	ET	2010
MG009771	ET	2010
MG009772	ET	2010
MG009773	ET	2010
MG009774	ET	2010
MG009775	ET	2010
MG009776	ET	2010
MG009777	ET	2010
MG009778	ET	2010
MG009779	ET	2010
MG009780	ET	2010
MG009781	ET	2010
MG009782	ET	2010
MG009783	ET	2010
MG009784	ET	2010
MG009785	ET	2010
MG009786	ET	2010
MG009787	ET	2010
MG009788	ET	2010
MG009789	ET	2010
MG009790	ET	2010
MG009791	ET	2010
MG009793	ET	2010
MG009794	ET	2010
MG009795	ET	2010
MG009796	ET	2010
MG009797	ET	2010
MG009798	ET	2010
MG009799	ET	2010
MG009800	ET	2010
MG009801	ET	2010
MG009802	ET	2010
MG009803	ET	2010
MG009805	ET	2010
MG009806	ET	2010
MG009807	ET	2010
MG009808	ET	2010
MG009809	ET	2010
MG009810	ET	2010
MG009811	ET	2010
MG009812	ET	2010
MG009813	ET	2010
MG009814	ET	2010
MG009815	ET	2010
MG009816	ET	2010
MG009817	ET	2010
MG009818	ET	2010
MG009819	ET	2010
MG009820	ET	2010
MG009821	ET	2010
MG009822	ET	2010
MG009823	ET	2010
MG009824	ET	2010
MG009825	ET	2010
MG009826	ET	2010
MG009827	ET	2010
MG009828	ET	2010
MG009829	ET	2010
MG009830	ET	2010
MG009831	ET	2010
MG009832	ET	2010
MG009833	ET	2010
MG009834	ET	2010
MG009835	ET	2010
MG009836	ET	2010
MG009837	ET	2010
MG009838	ET	2010
MG009839	ET	2010
MG009840	ET	2010
MG009841	ET	2010
MG009842	ET	2010
MG009843	ET	2010
MG009844	ET	2010
MG009845	ET	2010
MG009846	ET	2010
MG009847	ET	2010
MG009848	ET	2010
MG009849	ET	2010
MG009850	ET	2010
MG009851	ET	2010
MG009852	ET	2010
MG009853	ET	2010
MG009854	ET	2010
MG009855	ET	2010
MG009856	ET	2010
MG009857	ET	2010
MG009858	ET	2010
MG009859	ET	2010
MG009860	ET	2010
MG009861	ET	2010
MG009862	ET	2010
MG009863	ET	2010
MG009864	ET	2010
MG009865	ET	2010
MG009867	ET	2010
MG009868	ET	2010
MG009869	ET	2010
MG009870	ET	2010
MG009871	ET	2010
MG009872	ET	2010
MG009873	ET	2010
MG009874	ET	2010
MG009875	ET	2010
MG009876	ET	2010
MG009877	ET	2010
MG009878	ET	2010
MG009879	ET	2010
MG009880	ET	2010
MG009881	ET	2010
MG009882	ET	2010
MG009883	ET	2010
MG009884	ET	2010
MG009885	ET	2010
MG009886	ET	2010
MG009887	ET	2010
MG009888	ET	2010
MG009889	ET	2010
MG009890	ET	2010
MG009891	ET	2010
MG009892	ET	2010
MG009893	ET	2010
MG009894	ET	2010
MG009895	ET	2010
MG009896	ET	2010
MG009897	ET	2010
MG009898	ET	2010
MG009899	ET	2010
MG009900	ET	2010
MG009901	ET	2010
MG009902	ET	2010
MG009903	ET	2010
MG009904	ET	2010
MG009905	ET	2010
MG009906	ET	2010
MG009907	ET	2010
MG009908	ET	2010
MG009909	ET	2010
MG009911	ET	2010
MG009912	ET	2010
MG009913	ET	2010
MG009914	ET	2010
MG009915	ET	2010
MG009916	ET	2010
MG009917	ET	2010
MG009918	ET	2010
MG009919	ET	2010
MG009920	ET	2010
MG009921	ET	2010
MG009922	ET	2010
MG009923	ET	2010
MG009924	ET	2010
MG009925	ET	2010
MG009926	ET	2010
MG009927	ET	2010
MG009928	ET	2010
MG009929	ET	2010
MG009930	ET	2010
MG009931	ET	2010
MG009932	ET	2010
MG009933	ET	2010
MG009934	ET	2010
MG009935	ET	2010
MG009936	ET	2010
MG009937	ET	2010
MG009938	ET	2010
MG009940	ET	2010
MG009941	ET	2010
MG009942	ET	2010
MG009943	ET	2010
MG009944	ET	2010
MG009945	ET	2010
MG009946	ET	2010
MG009947	ET	2010
MG009948	ET	2010
MG009949	ET	2010
MG009950	ET	2010
MG009951	ET	2010
MG009952	ET	2010
MG009953	ET	2010
MG009954	ET	2010
MG009955	ET	2010
MG009956	ET	2010
MG009957	ET	2010
MG009958	ET	2010
MG009960	ET	2010
MG009961	ET	2010
MG009962	ET	2010
MG009963	ET	2010
MG009964	ET	2010
MG009965	ET	2010
MG009966	ET	2010
MG009967	ET	2010
MG009968	ET	2010
MG009969	ET	2010
MG009970	ET	2010
MG009971	ET	2010
MG009972	ET	2010
MG009973	ET	2010
MG009974	ET	2010
MG009975	ET	2010
MG009976	ET	2010
MG009977	ET	2010
MG009978	ET	2010
MG009979	ET	2010
MG009980	ET	2010
MG009981	ET	2010
MG009982	ET	2010
MG009983	ET	2010
MG009984	ET	2010
MG009985	ET	2010
MG009986	ET	2010
MG009987	ET	2010
MG009988	ET	2010
MG009989	ET	2010
MG009990	ET	2010
MG009991	ET	2010
MG009992	ET	2010
MG009993	ET	2010
MG009994	ET	2010
MG009995	ET	2010
MG009996	ET	2010
MG009997	ET	2010
MG009998	ET	2010
MG009999	ET	2010
MG010000	ET	2010
MG010001	ET	2010
MG010002	ET	2010
MG010003	ET	2010
MG010004	ET	2010
MG010005	ET	2010
MG010006	ET	2010
MG010007	ET	2010
MG010008	ET	2010
MG010009	ET	2010
MG010010	ET	2010
MG010011	ET	2010
MG010012	ET	2010
MG010013	ET	2010
MG010014	ET	2010
MG010015	ET	2010
MG010016	ET	2010
MG010017	ET	2010
MG010018	ET	2010
MG010019	ET	2010
MG010020	ET	2010
MG010021	ET	2010
MG010022	ET	2010
MG010023	ET	2010
MG010024	ET	2010
MG010025	ET	2010
MG010026	ET	2010
MG010027	ET	2010
MG010028	ET	2010
MG010029	ET	2010
MG010030	ET	2010
MG010031	ET	2010
MG010032	ET	2010
MG010033	ET	2010
MG010034	ET	2010
MG010035	ET	2010
MG010036	ET	2010
MG010037	ET	2010
MG010038	ET	2010
MG010039	ET	2010
MG010040	ET	2010
MG010041	ET	2010
MG010042	ET	2010
MG010043	ET	2010
MG010044	ET	2010
MG010045	ET	2010
MG010046	ET	2010
MG010047	ET	2010
MG010048	ET	2010
MG010049	ET	2010
MG010050	ET	2010
MG010051	ET	2010
MG010052	ET	2010
MG010053	ET	2010
MG010054	ET	2010
MG010055	ET	2010
MG010056	ET	2010
MG010057	ET	2010
MG435455	UG	2015
MG435783	UG	2016
MG839286	ET	2017
MG839287	ET	2017
MG839289	ET	2017
MG839290	ET	2017
MG839292	ET	2017
MG839293	ET	2017
MG839294	ET	2017
MG839295	ET	2017
MG839296	ET	2017
MG839298	ET	2017
MG839299	ET	2017
MG839300	ET	2017
MG839301	ET	2017
MG839302	ET	2017
MG839305	ET	2017
MG839306	ET	2017
MG839306	ET	2017
MG839307	ET	2017
MG839308	ET	2017
MG839309	ET	2017
MG839310	ET	2017
MG839311	ET	2017
MG839313	ET	2017
MG839314	ET	2017
MG839315	ET	2017
MG839316	ET	2017
MG839317	ET	2017
MG839318	ET	2017
MG839319	ET	2017
MG839321	ET	2017
MG839322	ET	2017
MG839323	ET	2017
MG839325	ET	2017
MG839326	ET	2017
MG839327	ET	2017
MG839329	ET	2017
MG839330	ET	2017
MG839331	ET	2017
MG839332	ET	2017
MG839333	ET	2017
MG839335	ET	2017
MG839336	ET	2017
MG839337	ET	2017
MG839338	ET	2017
MG839339	ET	2017
MG839340	ET	2017
MG839341	ET	2017
MG839342	ET	2017
MG839343	ET	2017
MG839344	ET	2017
MG839345	ET	2017
MG839346	ET	2017
MG839347	ET	2017
MG839351	ET	2017
MG839352	ET	2017
MG839353	ET	2017
MG839354	ET	2017
MG839357	ET	2017
MG839358	ET	2017
MG839359	ET	2017
MG839360	ET	2017
MG839361	ET	2017
MG839362	ET	2017
MG839364	ET	2017
MG839365	ET	2017
MG839366	ET	2017
MG839367	ET	2017
MG839369	ET	2017
MG839370	ET	2017
MG839371	ET	2017
MG839373	ET	2017
MG839374	ET	2017
MG839375	ET	2017
MG839376	ET	2017
MG839381	ET	2017
MG839386	ET	2017
MG839387	ET	2017
MG839388	ET	2017
MG839389	ET	2017
MG839390	ET	2017
MG839394	ET	2017
MG839395	ET	2017
MG839396	ET	2017
MG839398	ET	2017
MG839402	ET	2017
MG839406	ET	2017
MG839407	ET	2017
MG839408	ET	2017
MG839414	ET	2017
MG839415	ET	2017
MG839419	ET	2017
MG839424	ET	2017
MG839425	ET	2017
MG839426	ET	2017
MG839432	ET	2017
MG839433	ET	2017
MG839436	ET	2017
MG839437	ET	2017
MG839438	ET	2017
MG839439	ET	2017
MG839444	ET	2017
MG839447	ET	2017
MG839448	ET	2017
MG839452	ET	2017
MG839453	ET	2017
MG839455	ET	2017
MG839456	ET	2017
MG839457	ET	2017
MG839458	ET	2017
MG839461	ET	2017
MG839465	ET	2017
MG839468	ET	2017
MG839469	ET	2017
MG839470	ET	2017
MG839471	ET	2017
MG839472	ET	2017
MG839474	ET	2017
MG839480	ET	2017
MG839481	ET	2017
MG941463	US	2009
MG943824	US	2007
MH074233	DE	2005
MH324937	ET	2011
MH324938	ET	2011
MH324939	ET	2011
MH324940	ET	2011
MH324941	ET	2011
MH324942	ET	2011
MH324943	ET	2011
MH324944	ET	2011
MH324945	ET	2011
MH324946	ET	2011
MH324947	ET	2011
MH324948	ET	2011
MH324949	ET	2011
MH324950	ET	2011
MH324951	ET	2011
MH324952	ET	2011
MH324953	ET	2011
MH324954	ET	2011
MH324955	ET	2011
MH324956	ET	2011
MH324957	ET	2011
MH324958	ET	2011
MH324959	ET	2011
MH324960	ET	2011
MH324961	ET	2011
MH324962	ET	2011
MH324963	ET	2011
MH324964	ET	2012
MH324965	ET	2012
MH324966	ET	2012
MH324967	ET	2012
MH324968	ET	2012
MH324970	ET	2012
MH324972	ET	2012
MH324973	ET	2012
MH324974	ET	2012
MH324976	ET	2012
MH324977	ET	2012
MH324978	ET	2012
MH324979	ET	2012
MH324980	ET	2012
MH324981	ET	2012
MH324982	ET	2012
MH324983	ET	2012
MH324984	ET	2012
MH324985	ET	2012
MH324986	ET	2012
MH324987	ET	2012
MH324988	ET	2012
MH324989	ET	2012
MH324990	ET	2012
MH324991	ET	2012
MH324992	ET	2012
MH324994	ET	2012
MH324995	ET	2012
MH324996	ET	2012
MH324997	ET	2012
MH324998	ET	2012
MH324999	ET	2012
MH325000	ET	2012
MH325001	ET	2013
MH325002	ET	2013
MH325003	ET	2013
MH352842	US	2009
MH352854	US	2002
MH353029	US	2006
MH353216	US	2010
MH353259	US	2005
MH353532	US	2006
MH353558	US	2007
MH353631	US	2011
MH353670	US	2007
MH353910	US	2008
MH354010	US	2009
MH354035	US	2010
MH354761	US	2013
MH354883	US	2013
MH355044	US	2015
MH355150	US	2014
MH366905	TZ	2013
MH471211	DE	2010
MH663756	GB	2014
MH666276	ET	2010
MH666277	ET	2010
MH666278	ET	2010
MH666279	ET	2010
MH666280	ET	2010
MH666281	ET	2010
MH666282	ET	2010
MH666283	ET	2010
MH666284	ET	2010
MH666285	ET	2010
MH666286	ET	2010
MH666287	ET	2010
MH666288	ET	2010
MH666289	ET	2010
MH666290	ET	2010
MH666291	ET	2010
MH666292	ET	2010
MH666293	ET	2010
MH666294	ET	2010
MH666296	ET	2010
MH666297	ET	2010
MH666298	ET	2010
MH666299	ET	2010
MH666300	ET	2010
MH666301	ET	2010
MH666302	ET	2010
MH666303	ET	2010
MH666304	ET	2010
MH666305	ET	2010
MH666306	ET	2010
MH666307	ET	2010
MH666308	ET	2010
MH666309	ET	2010
MH666310	ET	2010
MH666311	ET	2010
MH666312	ET	2010
MH666313	ET	2010
MH666314	ET	2010
MH666315	ET	2010
MH666316	ET	2010
MH666317	ET	2010
MH666318	ET	2010
MH666319	ET	2010
MH666320	ET	2010
MH666321	ET	2010
MH666322	ET	2011
MH666323	ET	2011
MH666324	ET	2011
MH666325	ET	2011
MH666326	ET	2011
MH666327	ET	2011
MH666328	ET	2011
MH666329	ET	2011
MH666330	ET	2011
MH666331	ET	2011
MH666332	ET	2011
MH666333	ET	2011
MH666334	ET	2011
MH666335	ET	2011
MH666336	ET	2011
MH666337	ET	2011
MH666338	ET	2011
MH666339	ET	2011
MH666341	ET	2011
MH666342	ET	2011
MH666343	ET	2011
MH666344	ET	2011
MH666345	ET	2011
MH666346	ET	2011
MH666347	ET	2011
MH666348	ET	2011
MH666349	ET	2011
MH666350	ET	2011
MH709498	ZA	2013
MH710198	ZA	2014
MH710387	ZA	2015
MH757181	HK
MH789686	US	2016
OL598713	ET	2011
OL598714	ET	2011
OL598715	ET	2011
OL598716	ET	2011
OL598717	ET	2011
OL598718	ET	2011
OL598719	ET	2011
OL598720	ET	2011
OL598721	ET	2011
OL598722	ET	2011
OL598723	ET	2011
OL598724	ET	2011
OL598725	ET	2011
OL598726	ET	2011
OL598727	ET	2011
OL598728	ET	2011
OL598729	ET	2011
OL598730	ET	2011
OL598731	ET	2011
OL598732	ET	2011
OL598733	ET	2011
OL598734	ET	2011
OL598735	ET	2011
OL598736	ET	2011
OL598737	ET	2011
OL598738	ET	2011
OL598739	ET	2011
OL598740	ET	2011
OL598741	ET	2011
OL598742	ET	2011
OL598743	ET	2011
OL598744	ET	2011
OL598745	ET	2011
OL598746	ET	2011
OL598747	ET	2011
OL598748	ET	2011
OL598749	ET	2011
OL598750	ET	2011
OL598751	ET	2011
OL598752	ET	2011
OL598753	ET	2011
OL598754	ET	2011
OL598755	ET	2011
OL598756	ET	2011
OL598757	ET	2011
OL598758	ET	2011
OL598759	ET	2011
OL598760	ET	2011
OL598761	ET	2011
OL598762	ET	2011
OL598763	ET	2011
OL598764	ET	2011
OL598765	ET	2011
OL598766	ET	2011
OL598767	ET	2011
OL598768	ET	2011
OL598769	ET	2011
OL598770	ET	2011
OL598771	ET	2011
OL598772	ET	2011
OL598773	ET	2011
OL598774	ET	2011
OL598775	ET	2011
OL598776	ET	2011
OL598777	ET	2011
OL598778	ET	2011
OL598779	ET	2011
OL598780	ET	2011
OL598781	ET	2011
OL598782	ET	2011
OL598783	ET	2011
OL598784	ET	2011
OL598785	ET	2011
OL598786	ET	2011
OL598787	ET	2011
OL598788	ET	2011
OL598789	ET	2011
OL598790	ET	2011
OL598791	ET	2011
OL598792	ET	2011
OL598793	ET	2011
OL598794	ET	2011
OL598795	ET	2011
OL598796	ET	2011
OL598797	ET	2011
OL598798	ET	2011
OL598799	ET	2011
OL598800	ET	2011
OL598801	ET	2011
OL598802	ET	2011
OL598803	ET	2011
OL598804	ET	2011
OL598805	ET	2011
OL598806	ET	2011
OL598807	ET	2011
OL598808	ET	2011
OL598809	ET	2011
OL598810	ET	2011
OL598811	ET	2011
OL598812	ET	2011
OL598813	ET	2011
OL598814	ET	2011
OL598815	ET	2011
OL598816	ET	2011
OL598817	ET	2011
OL598818	ET	2011
OL598819	ET	2011
OL598820	ET	2011
OL598821	ET	2011
OL598822	ET	2011
OL598823	ET	2011
OL598824	ET	2011
OL598825	ET	2011
OL598826	ET	2011
OL598827	ET	2011
OL598828	ET	2011
OL598829	ET	2011
OL598830	ET	2011
OL598831	ET	2011
OL598832	ET	2011
OL598833	ET	2011
OL598834	ET	2011
OL598835	ET	2011
OL598836	ET	2011
OL598837	ET	2011
OL598838	ET	2011
OL598839	ET	2011
OL598840	ET	2011
OL598841	ET	2011
OL598842	ET	2011
OL598843	ET	2011
OL598844	ET	2011
OL598845	ET	2011
OL598846	ET	2011
OL598847	ET	2011
OL598848	ET	2011
OL598849	ET	2011
OL598850	ET	2011
OL598851	ET	2011
OL598852	ET	2011
OL598853	ET	2011
OL598854	ET	2011
OL598855	ET	2011
OL598856	ET	2011
U46016	ET	1986
U52953	BR	1992
